# Supplementary material for: Supporting data for positron emission tomography-based risk modelling using a fixed-instead of a relative thresholding method for total metabolic tumor volume determination
Source: Data Brief. 2019 Dec 12;28:104976. doi: 10.1016/j.dib.2019.104976 (PMC6931116; doi:10.1016/j.dib.2019.104976)
Supplement: Multimedia component 1 [file mmc1.csv]

ID	Baseline TMTV (SUV4)	Baseline TMTV (SUV41max)	iPET response (deltaSUVmax)	IPI	Age>60 years (IPI)	ECOG>1 (IPI)	Ann Arbor stage III/IV (IPI)	No. of extranodal sites>1 (IPI)	Lactate dehydrogenase increased above local upper limit normal (IPI)	Time to progression (days)	Time to progression censoring indicator	Progression-free survival time (days)	Progression-free survival censoring indicator	Overall survival time (days)	Overall survival censoring indicator
1	113	52	favorable	2	1	0	0	0	1	2017	0	2017	0	2017	0
2	275	166	favorable	1	0	0	0	0	1	1133	0	1133	0	1133	0
3	47	56	unfavorable	2	1	0	0	0	1	2046	0	2046	0	2046	0
4	349	208	favorable	4	1	0	1	1	1	84	0	84	1	84	1
5	740	766	favorable	4	1	0	1	1	1	208	1	208	1	304	1
6	309	218	favorable	4	1	0	1	1	1	1366	1	1366	1	1675	0
7	70	91	favorable	1	0	0	0	0	1	1320	0	1320	0	1320	0
8	4117	3135	unfavorable	4	0	1	1	1	1	161	1	161	1	618	1
9	142	335	favorable	4	1	0	1	1	1	1807	0	1807	0	1807	0
10	254	278	favorable	2	0	0	1	0	1	1386	1	1386	1	1951	1
11	0	22	favorable	1	0	0	0	0	1	2024	0	2024	0	2024	0
12	153	420	favorable	2	0	0	1	1	0	715	1	715	1	1613	0
13	23	12	favorable	1	1	0	0	0	0	2119	0	2119	0	2119	0
14	61	13	favorable	1	1	0	0	0	0	148	0	148	1	148	1
15	540	247	favorable	3	1	1	0	0	1	2001	0	2001	0	2001	0
16	2335	1738	favorable	3	0	0	1	1	1	1860	0	1860	0	1860	0
17	308	293	favorable	4	1	0	1	1	1	1701	0	1701	0	1701	0
18	23	89	favorable	1	0	0	0	0	1	1464	0	1464	0	1464	0
19	148	62	favorable	1	0	0	0	0	0	1180	0	1180	0	1180	0
20	97	77	favorable	2	1	0	1	0	0	1057	0	1057	0	1057	0
21	628	477	favorable	1	0	0	1	0	0	242	1	242	1	1488	0
22	240	98	favorable	2	0	0	1	0	1	781	0	781	0	781	0
23	15	10	favorable	2	0	0	1	1	0	715	0	715	0	715	0
24	1754	2000	favorable	3	0	0	1	1	1	1280	0	1280	0	1280	0
25	62	18	favorable	1	1	0	0	0	0	2237	0	2237	0	2237	0
26	489	599	favorable	2	1	0	1	0	0	1415	0	1415	1	1415	1
27	687	556	favorable	1	1	0	0	0	0	2062	0	2062	0	2062	0
28	11	6	favorable	1	0	0	0	1	0	1776	0	1776	0	1776	0
29	134	71	favorable	1	0	0	0	0	0	2591	0	2591	1	2591	1
30	372	198	favorable	2	1	0	0	0	1	2057	0	2057	0	2057	0
31	1276	1887	favorable	2	0	0	1	0	1	179	1	179	1	402	1
32	92	46	favorable	1	0	0	0	0	0	2421	0	2421	0	2421	0
33	220	88	favorable	1	1	0	0	0	0	1204	0	1204	1	1204	1
34	786	384	favorable	3	1	0	1	1	0	1748	0	1748	0	1748	0
35	82	42	favorable	1	1	0	0	0	0	1456	0	1456	1	1456	1
36	109	128	favorable	2	0	0	1	0	1	1848	0	1848	0	1848	0
37	368	321	favorable	4	1	1	1	1	1	2063	0	2063	0	2063	0
38	8	15	favorable	1	1	0	0	0	0	193	1	193	1	1843	0
39	39	35	favorable	1	1	0	0	0	0	295	1	295	1	2013	0
40	26	10	favorable	1	1	0	0	0	0	1633	0	1633	0	1633	0
41	29	27	favorable	1	0	0	0	1	0	1577	0	1577	0	1577	0
42	12	30	favorable	1	0	0	1	0	0	1529	0	1529	0	1529	0
43	65	54	favorable	1	1	0	0	0	0	1191	0	1191	0	1191	0
44	4	12	favorable	1	0	0	0	0	0	1333	0	1333	0	1333	0
45	74	51	favorable	1	0	0	1	0	0	815	1	815	1	1343	0
46	422	248	favorable	3	0	0	1	1	1	191	1	191	1	1296	0
47	80	32	favorable	2	1	0	0	0	1	1276	0	1276	0	1276	0
48	145	53	favorable	1	0	0	0	0	0	1174	0	1174	0	1174	0
49	319	854	favorable	2	1	0	1	0	0	773	1	773	1	1182	1
50	833	507	favorable	1	0	0	1	0	0	2089	0	2089	0	2089	0
51	8	6	favorable	1	0	0	0	0	0	1985	0	1985	0	1985	0
52	2	11	favorable	1	0	0	0	0	0	1735	0	1735	0	1735	0
53	510	348	favorable	1	0	0	1	0	0	2357	0	2357	0	2357	0
54	170	80	unfavorable	2	0	0	1	1	0	674	0	674	0	674	0
55	99	136	favorable	2	1	0	1	0	0	1898	0	1898	0	1898	0
56	509	242	favorable	2	0	0	1	0	1	1895	0	1895	0	1895	0
57	90	35	favorable	1	0	0	0	0	0	1763	0	1763	0	1763	0
58	26	9	favorable	1	0	0	0	0	0	1195	0	1195	0	1195	0
59	10	10	favorable	1	0	0	0	0	0	1657	0	1657	0	1657	0
60	91	56	favorable	1	0	0	0	0	1	1430	0	1430	0	1430	0
61	490	326	unfavorable	2	0	0	1	0	1	140	1	140	1	420	1
62	37	23	favorable	1	1	0	0	0	0	1273	0	1273	0	1273	0
63	551	504	favorable	2	1	0	1	0	0	1563	0	1563	0	1563	0
64	105	191	favorable	2	1	0	0	0	1	1545	0	1545	0	1545	0
65	72	63	favorable	1	0	0	1	0	0	1623	0	1623	0	1623	0
66	152	107	favorable	1	0	0	0	0	1	1667	0	1667	0	1667	0
67	3882	4247	favorable	3	0	0	1	1	1	1424	0	1424	0	1424	0
68	138	55	favorable	1	0	0	0	0	0	395	0	395	0	395	0
69	1	27	favorable	1	0	0	0	0	1	256	1	256	1	1228	0
70	64	21	favorable	2	1	0	1	0	0	1597	0	1597	0	1597	0
71	375	872	favorable	2	0	0	1	1	0	1477	0	1477	0	1477	0
72	69	69	favorable	1	0	0	0	0	1	1354	0	1354	0	1354	0
73	602	372	favorable	4	1	0	1	1	1	715	0	715	0	715	0
74	9	37	favorable	4	1	0	1	1	1	1101	0	1101	0	1101	0
75	6	4	favorable	3	1	0	1	0	1	1190	0	1190	0	1190	0
76	53	66	favorable	2	1	0	0	0	1	1177	0	1177	0	1177	0
77	46	40	favorable	1	0	0	1	0	0	1683	0	1683	0	1683	0
78	2622	3408	favorable	2	0	0	1	0	1	855	0	855	0	855	0
79	645	670	favorable	4	1	0	1	1	1	965	1	965	1	2250	0
80	270	172	favorable	4	1	0	1	1	1	2076	0	2076	0	2076	0
81	7	5	favorable	1	1	0	0	0	0	2046	0	2046	0	2046	0
82	0	16	favorable	1	1	0	0	0	0	73	0	73	1	73	1
83	4	6	unfavorable	2	1	0	1	0	0	1911	0	1911	0	1911	0
84	190	123	unfavorable	3	0	0	1	1	1	30	1	30	1	277	1
85	0	4	favorable	1	0	0	0	0	0	1719	0	1719	0	1719	0
86	396	358	favorable	3	1	0	1	0	1	672	0	672	0	672	0
87	157	80	favorable	2	0	0	1	0	1	1605	0	1605	0	1605	0
88	19	36	favorable	3	1	0	1	0	1	1574	0	1574	0	1574	0
89	409	529	unfavorable	3	1	0	1	0	1	1590	0	1590	0	1590	0
90	82	44	favorable	1	0	0	0	0	0	1528	0	1528	0	1528	0
91	1246	711	favorable	4	1	1	1	1	1	1488	0	1488	0	1488	0
92	808	879	unfavorable	3	1	0	1	0	1	1346	0	1346	1	1346	1
93	439	245	favorable	2	0	0	0	1	1	1424	0	1424	0	1424	0
94	12	17	favorable	1	0	0	0	0	0	1177	0	1177	0	1177	0
95	482	411	favorable	3	0	0	1	1	1	1238	0	1238	0	1238	0
96	254	179	favorable	2	1	0	0	0	1	1075	0	1075	0	1075	0
97	1376	920	favorable	3	0	0	1	1	1	2252	0	2252	0	2252	0
98	637	623	favorable	4	1	1	1	0	1	2381	0	2381	0	2381	0
99	10	16	favorable	3	1	0	1	1	0	125	1	125	1	2320	0
100	373	380	unfavorable	3	0	0	1	1	1	82	0	82	1	82	1
101	2	2	favorable	1	1	0	0	0	0	2353	0	2353	0	2353	0
102	150	86	favorable	4	1	0	1	1	1	1615	0	1615	1	1615	1
103	102	40	favorable	2	1	0	0	0	1	2298	0	2298	0	2298	0
104	247	2807	favorable	3	1	0	1	0	1	490	1	490	1	942	1
105	74	39	favorable	1	1	0	0	0	0	1917	0	1917	0	1917	0
106	579	1476	favorable	4	1	1	1	1	1	2264	0	2264	0	2264	0
107	4470	4460	unfavorable	4	0	1	1	1	1	340	1	340	1	359	1
108	898	657	favorable	3	0	0	1	1	1	2323	0	2323	0	2323	0
109	29	9	favorable	1	0	0	0	0	1	2211	0	2211	0	2211	0
110	54	33	favorable	1	1	0	0	0	0	2246	0	2246	0	2246	0
111	368	224	favorable	2	1	0	0	0	1	1870	0	1870	0	1870	0
112	31	44	favorable	1	1	0	0	0	0	1293	0	1293	1	1293	1
113	15	11	favorable	1	1	0	0	0	0	1887	0	1887	0	1887	0
114	130	68	favorable	2	1	0	0	0	1	99	0	99	1	99	1
115	447	260	unfavorable	2	1	0	0	0	1	295	1	295	1	980	1
116	1837	2021	unfavorable	4	1	0	1	1	1	656	0	656	1	656	1
117	29	22	favorable	1	1	0	0	0	0	1967	0	1967	0	1967	0
118	796	984	favorable	2	0	0	1	0	1	116	1	116	1	238	1
119	392	269	favorable	2	1	0	0	0	1	456	1	456	1	1099	1
120	1	4	favorable	1	0	0	0	0	0	1632	0	1632	0	1632	0
121	2017	1450	favorable	3	1	1	0	0	1	1610	0	1610	0	1610	0
122	222	80	favorable	2	1	0	0	0	1	1531	0	1531	0	1531	0
123	3570	3968	favorable	4	1	0	1	1	1	8	0	8	1	8	1
124	333	178	favorable	1	0	0	0	0	1	1577	0	1577	0	1577	0
125	891	846	unfavorable	4	1	1	1	0	1	203	1	203	1	322	1
126	139	126	favorable	3	1	0	1	0	1	1504	0	1504	0	1504	0
127	80	35	favorable	1	0	0	0	0	0	1428	0	1428	0	1428	0
128	9	7	favorable	1	1	0	0	0	0	1478	0	1478	0	1478	0
129	1091	880	unfavorable	4	1	0	1	1	1	434	1	434	1	1372	0
130	1545	1033	favorable	2	0	0	1	0	1	1369	0	1369	0	1369	0
131	1302	689	favorable	2	0	0	1	0	1	1271	0	1271	0	1271	0
132	236	189	favorable	1	1	0	0	0	0	1290	0	1290	0	1290	0
133	15	37	favorable	1	0	0	0	0	1	1197	0	1197	0	1197	0
134	768	409	favorable	4	1	1	1	1	1	1205	0	1205	0	1205	0
135	586	1354	favorable	4	1	1	1	0	1	1813	0	1813	0	1813	0
136	2200	1225	favorable	2	0	0	1	0	1	2016	0	2016	0	2016	0
137	288	582	unfavorable	2	1	1	0	0	0	105	1	105	1	118	1
138	147	69	favorable	1	1	0	0	0	0	1046	0	1046	1	1046	1
139	3	251	favorable	2	0	0	1	1	0	1839	0	1839	0	1839	0
140	3426	1793	favorable	4	1	1	1	0	1	1783	0	1783	0	1783	0
141	36	82	favorable	1	1	0	0	0	0	36	0	36	0	36	0
142	1371	1400	favorable	2	0	0	1	0	1	2039	0	2039	0	2039	0
143	328	275	favorable	2	0	0	1	0	1	1754	0	1754	0	1754	0
144	460	248	favorable	1	0	0	0	0	1	2010	0	2010	0	2010	0
145	57	25	favorable	1	0	0	0	0	0	1947	0	1947	0	1947	0
146	1074	1613	favorable	3	0	0	1	1	1	1920	0	1920	0	1920	0
147	1333	1015	favorable	3	0	0	1	1	1	1906	0	1906	0	1906	0
148	24	64	favorable	3	1	0	1	1	0	1765	0	1765	0	1765	0
149	533	649	favorable	2	0	0	1	1	0	1697	0	1697	0	1697	0
150	41	69	favorable	1	1	0	0	0	0	1664	0	1664	0	1664	0
151	2045	3008	favorable	2	0	0	1	0	1	23	1	23	1	110	1
152	611	410	favorable	4	1	0	1	1	1	462	1	462	1	1371	0
153	659	459	unfavorable	4	1	1	1	1	1	1195	0	1195	1	1195	1
154	432	292	unfavorable	1	0	0	0	0	1	2012	0	2012	0	2012	0
155	124	114	favorable	4	1	1	1	0	1	23	0	23	1	23	1
156	16	8	favorable	3	0	0	1	1	1	2423	0	2423	0	2423	0
157	533	155	favorable	1	0	0	0	0	0	2724	0	2724	0	2724	0
158	27	112	favorable	1	1	0	0	0	0	32	0	32	1	32	1
159	62	79	favorable	2	1	0	1	0	0	2262	0	2262	0	2262	0
160	834	423	favorable	3	0	0	1	1	1	2285	0	2285	0	2285	0
161	6	8	favorable	1	1	0	0	0	0	2569	1	2569	1	2594	0
162	86	54	favorable	1	1	0	0	0	0	2342	0	2342	0	2342	0
163	161	77	favorable	1	1	0	0	0	0	2302	0	2302	0	2302	0
164	935	472	favorable	4	1	0	1	1	1	2410	0	2410	0	2410	0
165	1	1	favorable	1	0	0	0	0	0	2488	0	2488	0	2488	0
166	1549	3880	favorable	4	0	1	1	1	1	204	1	204	1	1968	0
167	1243	1325	favorable	4	1	0	1	1	1	79	1	79	1	125	1
168	312	239	favorable	3	1	0	1	1	0	2053	0	2053	0	2053	0
169	66	36	favorable	1	0	0	0	0	0	2179	0	2179	0	2179	0
170	49	23	favorable	1	0	0	0	0	0	2284	0	2284	0	2284	0
171	3	2	favorable	1	1	0	0	0	0	2215	0	2215	0	2215	0
172	1192	416	favorable	1	0	0	0	0	1	2183	0	2183	0	2183	0
173	2	5	favorable	1	1	0	0	0	0	2192	0	2192	0	2192	0
174	2674	1976	favorable	3	0	1	1	0	1	2117	0	2117	0	2117	0
175	611	505	favorable	4	1	0	1	1	1	769	0	769	1	769	1
176	0	1	favorable	1	0	0	0	0	0	1716	0	1716	1	1716	1
177	324	281	favorable	1	0	0	0	0	1	2431	0	2431	0	2431	0
178	1169	1165	favorable	3	0	0	1	1	1	2249	0	2249	0	2249	0
179	9	6	favorable	1	0	0	0	0	0	1669	0	1669	0	1669	0
180	1029	4600	favorable	4	1	1	1	1	1	139	1	139	1	155	1
181	667	353	favorable	3	0	0	1	1	1	315	1	315	1	1597	0
182	208	264	favorable	3	1	0	1	1	0	1621	0	1621	0	1621	0
183	6	11	favorable	1	1	0	0	0	0	2264	0	2264	0	2264	0
184	20	10	favorable	1	0	0	0	0	0	2290	0	2290	0	2290	0
185	113	160	favorable	3	1	0	1	1	0	2123	0	2123	0	2123	0
186	303	281	favorable	1	1	0	0	0	0	1957	0	1957	0	1957	0
187	627	784	unfavorable	3	1	0	1	0	1	62	1	62	1	611	1
188	105	235	favorable	3	1	0	1	0	1	2123	0	2123	0	2123	0
189	911	325	favorable	2	0	0	0	1	1	119	1	119	1	1410	0
190	348	165	favorable	4	1	1	1	1	0	2093	0	2093	0	2093	0
191	382	488	favorable	3	0	0	1	1	1	463	1	463	1	1883	0
192	145	79	favorable	1	0	0	0	0	1	1865	0	1865	0	1865	0
193	229	141	favorable	2	1	0	1	0	0	128	1	128	1	315	1
194	310	152	favorable	2	1	0	0	0	1	1295	0	1295	1	1295	1
195	127	89	favorable	1	0	0	0	0	0	1889	0	1889	0	1889	0
196	32	21	favorable	1	1	0	0	0	0	1800	0	1800	0	1800	0
197	204	94	favorable	2	1	0	1	0	0	41	0	41	1	41	1
198	13	34	favorable	2	0	0	1	1	0	1753	0	1753	0	1753	0
199	6	2	favorable	1	0	0	0	0	0	1760	0	1760	0	1760	0
200	1828	1202	favorable	3	0	0	1	1	1	1078	0	1078	0	1078	0
201	24	54	favorable	1	1	0	0	0	0	1933	0	1933	0	1933	0
202	2300	2833	favorable	4	1	1	1	1	1	123	1	123	1	130	1
203	67	52	favorable	1	1	0	0	0	0	1250	0	1250	1	1250	1
204	615	458	favorable	1	0	0	0	0	1	1899	0	1899	0	1899	0
205	50	30	favorable	1	0	1	0	0	0	1741	0	1741	0	1741	0
206	819	398	favorable	1	1	0	0	0	0	1534	0	1534	0	1534	0
207	658	638	favorable	4	1	0	1	1	1	377	0	377	1	377	1
208	125	51	favorable	3	1	0	1	1	0	1508	0	1508	0	1508	0
209	1093	1577	favorable	4	1	1	1	0	1	800	0	800	0	800	0
210	18	19	favorable	1	0	0	0	0	0	1429	0	1429	0	1429	0
211	26	15	favorable	1	0	0	0	0	0	1548	0	1548	0	1548	0
212	39	31	favorable	3	1	0	1	1	0	1409	0	1409	0	1409	0
213	2	3	favorable	1	0	0	1	0	0	1519	0	1519	0	1519	0
214	593	371	unfavorable	4	1	0	1	1	1	917	0	917	0	917	0
215	371	230	favorable	3	0	0	1	1	1	1087	0	1087	0	1087	0
216	563	618	favorable	3	1	0	1	0	1	395	1	395	1	760	1
217	4698	3886	favorable	4	0	1	1	1	1	1428	0	1428	0	1428	0
218	555	394	favorable	4	1	0	1	1	1	1337	0	1337	0	1337	0
219	7	11	unfavorable	2	1	0	1	0	0	921	1	921	1	1263	0
220	42	21	favorable	1	1	0	0	0	0	1408	0	1408	0	1408	0
221	1534	749	favorable	4	1	1	1	1	1	1385	0	1385	0	1385	0
222	1294	1324	favorable	4	0	1	1	1	1	1225	0	1225	0	1225	0
223	287	156	favorable	1	0	0	0	0	0	1249	0	1249	0	1249	0
224	16	29	favorable	2	1	0	0	0	1	1407	0	1407	0	1407	0
225	318	228	favorable	2	0	0	1	1	0	701	0	701	0	701	0
226	822	488	favorable	3	0	0	1	1	1	1208	0	1208	0	1208	0
227	3	44	favorable	1	1	0	0	0	0	1349	0	1349	0	1349	0
228	2645	1025	unfavorable	4	1	1	1	1	1	102	1	102	1	585	1
229	273	159	favorable	3	1	0	1	0	1	1113	0	1113	0	1113	0
230	143	62	favorable	2	0	0	1	1	0	1298	0	1298	0	1298	0
231	15	10	favorable	1	0	0	1	0	0	1316	0	1316	0	1316	0
232	116	54	favorable	3	1	0	1	1	0	1120	0	1120	0	1120	0
233	4268	6750	favorable	2	0	0	1	0	1	129	1	129	1	376	1
234	1486	1144	favorable	3	1	0	1	0	1	259	1	259	1	548	0
235	29	57	favorable	1	0	0	0	0	0	1020	0	1020	0	1020	0
236	3	10	favorable	1	0	0	0	0	0	962	0	962	0	962	0
237	32	76	favorable	3	1	0	1	0	1	1036	0	1036	0	1036	0
238	147	88	favorable	1	1	0	0	0	0	2321	0	2321	0	2321	0
239	262	161	favorable	2	1	0	0	0	1	800	0	800	0	800	0
240	29	20	favorable	2	1	0	0	0	1	1739	0	1739	0	1739	0
241	172	111	unfavorable	4	1	0	1	1	1	413	0	413	1	413	1
242	13	17	favorable	1	0	0	0	0	0	2254	0	2254	0	2254	0
243	3964	1862	favorable	2	0	0	0	1	1	1181	0	1181	0	1181	0
244	2139	3351	favorable	4	1	0	1	1	1	342	1	342	1	811	1
245	6	33	favorable	2	1	0	0	0	1	50	0	50	0	50	0
246	979	600	unfavorable	4	1	0	1	1	1	249	1	249	1	423	1
247	578	341	favorable	2	1	0	0	0	1	1188	0	1188	0	1188	0
248	1953	1104	favorable	4	1	0	1	1	1	609	1	609	1	609	0
249	218	779	favorable	4	1	0	1	1	1	481	0	481	0	481	0
250	2	6	favorable	1	1	0	0	0	0	531	0	531	0	531	0
251	1451	1259	favorable	2	0	0	1	0	1	829	0	829	0	829	0
252	281	207	favorable	2	0	0	1	1	0	249	1	249	1	249	0
253	181	124	unfavorable	4	1	1	1	1	1	31	0	31	1	31	1
254	2314	2021	favorable	1	0	0	0	0	1	857	0	857	0	857	0
255	984	548	favorable	3	1	0	1	0	1	449	0	449	0	449	0
256	1363	1184	favorable	2	0	0	1	0	1	280	1	280	1	405	1
257	5179	4482	favorable	4	1	0	1	1	1	66	0	66	0	66	0
258	496	693	favorable	4	0	0	1	1	1	1787	0	1787	0	1787	0
259	182	97	favorable	1	0	0	0	0	0	2524	0	2524	0	2524	0
260	294	143	favorable	2	1	0	0	0	1	1378	0	1378	0	1378	0
261	138	93	favorable	2	1	0	1	0	0	726	0	726	0	726	0
262	2046	1763	favorable	3	1	0	1	0	1	11	0	11	1	11	1
263	26	15	unfavorable	1	0	0	0	0	0	2535	0	2535	0	2535	0
264	1145	1939	favorable	4	1	1	1	1	1	1731	0	1731	0	1731	0
265	698	699	favorable	3	1	0	1	1	0	1131	0	1131	0	1131	0
266	9	5	favorable	1	0	0	0	0	0	2309	0	2309	0	2309	0
267	113	58	favorable	3	0	0	1	1	1	1842	0	1842	0	1842	0
268	757	788	favorable	4	1	1	1	0	1	2021	0	2021	0	2021	0
269	746	454	favorable	2	0	0	1	0	1	288	1	288	1	519	1
270	314	589	favorable	2	0	0	1	0	1	1875	0	1875	0	1875	0
271	861	688	favorable	1	0	0	0	0	1	2337	0	2337	0	2337	0
272	11	12	favorable	4	1	0	1	1	1	1585	0	1585	1	1585	1
273	8	5	favorable	1	0	0	1	0	0	1478	0	1478	0	1478	0
274	0	4	favorable	1	0	0	0	0	0	1308	0	1308	0	1308	0
275	2496	2584	unfavorable	3	1	0	1	0	1	187	0	187	1	187	1
276	2	8	favorable	1	0	0	0	0	0	1810	1	1810	1	2127	0
277	867	320	favorable	2	0	0	1	0	1	333	1	333	1	2282	0
278	108	69	favorable	1	0	0	0	0	0	1934	0	1934	0	1934	0
279	1759	2602	favorable	3	0	0	1	1	1	1802	1	1802	1	1940	0
280	396	162	favorable	1	0	0	0	0	1	71	1	71	1	170	1
281	1366	2963	favorable	3	0	0	1	1	1	195	1	195	1	246	1
282	690	630	favorable	3	1	0	1	0	1	1844	0	1844	0	1844	0
283	1895	1130	favorable	3	1	0	1	0	1	1550	0	1550	0	1550	0
284	17	11	favorable	2	1	0	0	0	1	1214	0	1214	0	1214	0
285	505	543	unfavorable	1	0	0	1	0	0	932	1	932	1	932	0
286	660	739	favorable	3	0	0	1	1	1	773	0	773	0	773	0
287	709	336	favorable	1	0	0	0	0	0	160	1	160	1	299	1
288	1	11	favorable	1	1	0	0	0	0	853	0	853	0	853	0
289	934	781	favorable	2	0	0	1	0	1	1476	0	1476	0	1476	0
290	324	376	favorable	3	1	0	1	0	1	1687	0	1687	0	1687	0
291	37	59	favorable	1	1	0	0	0	0	1508	0	1508	0	1508	0
292	30	21	favorable	3	1	0	0	1	1	691	0	691	0	691	0
293	170	141	favorable	4	1	0	1	1	1	798	0	798	0	798	0
294	1086	1159	favorable	4	1	0	1	1	1	125	1	125	1	217	1
295	37	37	favorable	1	0	0	1	0	0	629	0	629	0	629	0
296	11	7	favorable	2	1	0	1	0	0	686	0	686	0	686	0
297	5	7	favorable	1	0	0	0	0	0	2212	0	2212	0	2212	0
298	361	189	favorable	2	0	0	1	0	1	2156	0	2156	0	2156	0
299	157	89	favorable	1	0	0	0	0	0	1915	0	1915	0	1915	0
300	995	654	favorable	1	0	0	0	0	1	150	1	150	1	417	0
301	497	216	unfavorable	3	1	0	1	0	1	238	0	238	0	238	0
302	1467	887	favorable	4	1	1	1	0	1	300	0	300	1	300	1
303	448	338	favorable		0					2180	0	2180	0	2180	0
304	185	118	favorable	2	0	0	1	0	1	92	1	92	1	270	1
305	454	443	favorable	3	1	0	1	0	1	1624	0	1624	0	1624	0
306	28	61	favorable	2	0	0	1	1	0	652	1	652	1	1351	0
307	1923	3482	favorable	4	1	0	1	1	1	178	1	178	1	433	1
308	470	306	favorable	1	0	0	0	0	1	1842	0	1842	0	1842	0
309	103	48	favorable	2	1	0	0	0	1	1833	0	1833	0	1833	0
310	35	28	favorable	3	1	0	1	1	0	1826	0	1826	0	1826	0
311	330	175	favorable	2	1	0	1	0	0	1812	0	1812	0	1812	0
312	1	3	favorable	4	1	0	1	1	1	1848	0	1848	0	1848	0
313	1162	1512	favorable	3	0	0	1	1	1	1841	0	1841	0	1841	0
314	48	42	favorable	1	0	0	1	0	0	1646	0	1646	0	1646	0
315	721	598	favorable	3	1	0	1	0	1	470	1	470	1	688	1
316	685	448	favorable	3	1	0	1	0	1	1266	0	1266	1	1266	1
317	128	164	favorable	3	1	0	1	0	1	1662	0	1662	0	1662	0
318	333	271	favorable	3	1	0	1	0	1	1471	0	1471	0	1471	0
319	346	238	favorable	4	1	0	1	1	1	1538	0	1538	1	1538	1
320	987	1434	favorable	4	1	1	1	1	0	1445	0	1445	0	1445	0
321	1031	930	favorable	4	1	1	1	1	1	284	1	284	1	284	0
322	436	506	favorable	4	1	1	1	1	0	237	1	237	1	300	1
323	141	56	favorable	1	0	0	0	0	1	1389	0	1389	0	1389	0
324	4	72	favorable	1	0	0	1	0	0	115	0	115	0	115	0
325	65	133	favorable	4	1	0	1	1	1	1476	0	1476	0	1476	0
326	591	766	favorable	3	0	0	1	1	1	1509	0	1509	0	1509	0
327	1	4	favorable	1	0	0	0	0	0	1300	0	1300	0	1300	0
328	5111	5196	favorable	3	0	0	1	1	1	188	1	188	1	660	1
329	38	22	favorable	2	1	0	1	0	0	1317	0	1317	0	1317	0
330	1545	1956	favorable	2	1	0	1	0	0	718	1	718	1	718	1
331	372	437	favorable	2	0	0	1	0	1	177	0	177	0	177	0
332	247	196	favorable	2	0	0	1	0	1	1054	0	1054	0	1054	0
333	11	6	favorable	1	0	0	0	0	0	367	0	367	0	367	0
334	146	189	unfavorable	1	0	0	1	0	0	470	1	470	1	1247	0
335	3	3	favorable	1	1	0	0	0	0	1043	0	1043	0	1043	0
336	7	10	favorable	1	0	0	0	0	0	818	0	818	0	818	0
337	1709	663	favorable	3	1	0	1	0	1	638	1	638	1	781	1
338	951	343	favorable	2	0	0	1	0	1	881	0	881	0	881	0
339	51	59	favorable	2	1	0	0	0	1	1643	1	1643	1	2132	1
340	750	650	favorable	1	0	0	0	0	1	105	1	105	1	2509	0
341	284	205	favorable	2	0	0	1	0	1	1592	0	1592	0	1592	0
342	93	47	favorable	1	0	0	0	0	1	77	0	77	0	77	0
343	1367	1129	favorable	4	1	0	1	1	1	293	0	293	1	293	1
344	170	56	favorable	2	1	0	0	0	1	1508	0	1508	0	1508	0
345	60	48	favorable	1	0	0	0	0	0	882	0	882	0	882	0
346	137	46	favorable	2	0	0	1	1	0	854	0	854	0	854	0
347	218	233	unfavorable	1	0	0	1	0	0	677	0	677	0	677	0
348	250	165	favorable	1	0	0	0	0	1	925	0	925	0	925	0
349	733	644	favorable	3	1	0	1	0	1	186	1	186	1	449	1
350	6	18	unfavorable	1	0	0	0	0	0	1827	1	1827	1	2227	0
351	348	124	favorable	2	0	0	1	0	1	2258	0	2258	0	2258	0
352	266	207	favorable	1	1	0	0	0	0	1566	0	1566	0	1566	0
353	4747	2743	favorable	4	1	1	1	0	1	126	1	126	1	1946	0
354	1312	1267	unfavorable	2	0	0	1	0	1	155	1	155	1	326	1
355	549	362	favorable	2	1	0	0	0	1	2025	0	2025	0	2025	0
356	1477	1704	favorable	3	1	0	1	0	1	80	1	80	1	2050	0
357	289	184	favorable	4	1	0	1	1	1	1881	0	1881	0	1881	0
358	196	73	favorable	2	1	0	1	0	0	1884	0	1884	0	1884	0
359	2589	5329	unfavorable	3	0	1	1	0	1	63	1	63	1	91	1
360	1228	1706	favorable	4	1	1	1	1	0	1530	0	1530	0	1530	0
361	728	745	favorable	4	1	1	1	0	1	0	0	0	0	0	1
362	452	290	favorable	3	1	0	1	0	1	1561	0	1561	0	1561	0
363	443	275	favorable	3	1	0	1	1	0	1005	0	1005	1	1005	1
364	1288	1259	favorable	3	1	0	1	0	1	472	1	472	1	897	0
365	411	419	favorable	3	0	1	1	0	1	1660	0	1660	0	1660	0
366	180	70	favorable	2	0	0	1	0	1	1386	0	1386	0	1386	0
367	1691	1032	unfavorable	2	0	0	1	0	1	993	0	993	0	993	0
368	909	648	favorable	2	0	0	1	0	1	1403	0	1403	0	1403	0
369	70	34	favorable	2	0	0	1	1	0	1239	0	1239	0	1239	0
370	90	48	favorable	2	1	0	1	0	0	1179	0	1179	0	1179	0
371	637	328	unfavorable	1	1	0	0	0	0	113	1	113	1	305	1
372	1496	1110	favorable	3	1	0	1	0	1	46	0	46	0	46	0
373	95	45	favorable	2	1	0	0	0	1	764	0	764	0	764	0
374	821	301	favorable	2	0	0	1	0	1	1079	0	1079	0	1079	0
375	0	1	unfavorable	1	1	0	0	0	0	485	0	485	0	485	0
376	387	276	favorable	2	1	0	0	0	1	1743	0	1743	0	1743	0
377	202	133	favorable	1	0	0	0	0	0	1204	0	1204	0	1204	0
378	231	122	favorable	1	0	0	0	0	1	1403	0	1403	0	1403	0
379	249	340	favorable	1	1	0	0	0	0	1220	0	1220	0	1220	0
380	121	42	favorable	2	1	0	0	1	0	121	0	121	0	121	0
381	28	30	favorable	1	0	0	0	0	0	1865	0	1865	0	1865	0
382	60	30	favorable	1	0	0	0	0	0	1589	0	1589	0	1589	0
383	18	10	favorable	1	1	0	0	0	0	1888	0	1888	0	1888	0
384	20	9	favorable	3	1	0	1	1	0	1824	0	1824	0	1824	0
385	483	265	favorable	3	0	0	1	1	1	2136	0	2136	0	2136	0
386	1708	2393	favorable	3	1	0	1	1	1	1808	0	1808	0	1808	0
387	46	22	favorable	1	0	0	0	0	1	15	0	15	0	15	0
388	1458	1283	favorable	3	1	1	0	0	1	1955	0	1955	0	1955	0
389	382	1496	favorable	4	0	1	1	1	1	258	1	258	1	678	0
390	178	184	favorable	4	1	1	1	1	1	1689	0	1689	0	1689	0
391	827	395	favorable	2	0	0	1	1	0	1865	0	1865	0	1865	0
392	252	337	favorable	3	1	0	1	1	0	1563	0	1563	1	1563	1
393	2282	2228	favorable	2	0	0	1	1	0	1873	0	1873	0	1873	0
394	1554	860	favorable	3	0	0	1	1	1	2258	0	2258	0	2258	0
395	504	342	favorable	2	1	0	0	0	1	2245	0	2245	0	2245	0
396	108	62	favorable	1	0	0	0	0	0	2273	0	2273	0	2273	0
397	1192	4947	favorable	4	1	1	1	1	1	37	0	37	1	37	1
398	1332	1525	favorable	3	0	0	1	1	1	1903	0	1903	0	1903	0
399	609	405	favorable	3	1	0	1	0	1	1583	0	1583	0	1583	0
400	0	1	favorable	2	1	0	1	0	0	651	1	651	1	651	0
401	4	8	unfavorable	1	0	0	0	1	0	2026	0	2026	0	2026	0
402	446	410	unfavorable	2	1	1	0	0	0	1939	0	1939	0	1939	0
403	0	3	favorable	1	1	0	0	0	0	1636	0	1636	0	1636	0
404	3	9	favorable	3	1	1	1	0	0	1133	0	1133	0	1133	0
405	5	7	favorable	1	0	0	0	0	0	1527	0	1527	0	1527	0
406	20	9	favorable	1	0	0	0	0	0	2292	0	2292	0	2292	0
407	50	16	favorable	1	1	0	1	0	0	2164	0	2164	0	2164	0
408	230	121	favorable	1	0	0	0	0	1	2392	0	2392	0	2392	0
409	359	219	favorable	2	1	0	0	0	1	1890	0	1890	0	1890	0
410	265	215	favorable	3	1	0	1	0	1	1526	0	1526	0	1526	0
411	6	6	favorable	1	0	0	0	0	0	1296	0	1296	0	1296	0
412	4	9	favorable	1	0	0	0	0	0	1254	0	1254	0	1254	0
413	324	355	favorable	1	0	0	0	0	1	129	1	129	1	366	1
414	2121	3078	favorable	3	0	0	1	1	1	98	1	98	1	2406	0
415	78	29	favorable	2	0	0	1	1	0	2267	0	2267	0	2267	0
416	37	120	unfavorable	2	1	0	0	0	1	709	0	709	0	709	0
417	275	450	favorable	1	0	0	0	0	1	1919	0	1919	0	1919	0
418	8	5	unfavorable	2	1	0	0	0	1	1794	0	1794	0	1794	0
419	16	39	unfavorable	3	1	0	1	1	0	239	0	239	0	239	0
420	114	100	favorable	2	1	0	1	0	0	2143	0	2143	0	2143	0
421	422	491	favorable	3	0	0	1	1	1	1764	0	1764	0	1764	0
422	3613	5026	unfavorable	4	1	0	1	1	1	0	1	0	1	162	1
423	345	301	favorable	4	1	0	1	1	1	1520	0	1520	0	1520	0
424	1715	2520	favorable	4	0	1	1	1	1	874	0	874	0	874	0
425	330	192	favorable	4	1	1	1	1	0	109	0	109	1	109	1
426	120	45	favorable	1	0	0	0	0	0	1432	0	1432	0	1432	0
427	1860	1846	favorable	4	1	1	1	0	1	342	1	342	1	470	1
428	886	565	favorable	3	0	0	1	1	1	434	1	434	1	1504	0
429	5	6	favorable	1	0	0	0	0	0	257	0	257	0	257	0
430	183	63	favorable	4	1	0	1	1	1	1407	0	1407	0	1407	0
431	1416	3273	favorable	4	0	1	1	1	1	231	1	231	1	252	1
432	127	63	favorable	1	1	0	0	0	0	1292	0	1292	0	1292	0
433	51	33	unfavorable	1	1	0	0	0	0	200	0	200	0	200	0
434	871	642	favorable	3	0	0	1	1	1	1267	0	1267	0	1267	0
435	1518	2565	favorable	3	0	0	1	1	1	1170	0	1170	0	1170	0
436	171	350	favorable	2	0	0	1	1	0	2408	0	2408	0	2408	0
437	3531	4452	unfavorable	3	0	1	1	0	1	92	1	92	1	279	1
438	2847	1985	favorable	2	0	0	1	0	1	210	1	210	1	1961	0
439	35	59	favorable	1	1	0	0	0	0	1770	0	1770	0	1770	0
440	85	147	favorable	3	0	0	1	1	1	462	0	462	0	462	0
441	30	16	favorable	2	1	0	0	0	1	1610	0	1610	0	1610	0
442	37	95	favorable	1	0	0	1	0	0	1351	0	1351	0	1351	0
443	1015	817	favorable	3	1	0	1	0	1	1470	0	1470	0	1470	0
444	1194	1186	favorable	2	0	0	1	0	1	1387	0	1387	0	1387	0
445	35	37	favorable	2	1	0	1	0	0	1214	0	1214	0	1214	0
446	4	2	favorable	2	1	0	0	0	1	1186	0	1186	0	1186	0
447	9	7	favorable	1	1	0	0	0	0	1237	0	1237	0	1237	0
448	1	33	favorable	1	0	0	0	0	0	2096	0	2096	0	2096	0
449	1209	2390	favorable	4	1	0	1	1	1	27	0	27	1	27	1
450	178	106	favorable	4	1	0	1	1	1	1424	0	1424	0	1424	0
451	204	577	favorable	1	0	0	1	0	0	1405	0	1405	0	1405	0
452	33	14	favorable	1	1	0	0	0	0	1003	0	1003	0	1003	0
453	289	181	favorable	1	0	0	1	0	0	887	0	887	0	887	0
454	1	13	unfavorable	2	1	0	1	0	0	62	0	62	1	62	1
455	82	54	favorable	1	0	0	0	0	1	1682	0	1682	0	1682	0
456	1934	1912	favorable	3	0	0	1	1	1	1141	0	1141	0	1141	0
457	726	750	favorable	2	0	0	1	0	1	375	1	375	1	691	1
458	16	8	favorable	1	0	0	0	0	0	1662	1	1662	1	1770	1
459	5936	8896	favorable	3	1	0	1	0	1	98	1	98	1	423	1
460	417	503	favorable	4	1	1	1	1	1	1687	0	1687	0	1687	0
461	1191	1018	favorable	3	0	1	1	0	1	211	1	211	1	518	1
462	931	1079	favorable	2	0	0	1	0	1	221	1	221	1	1813	0
463	156	195	favorable	3	1	1	1	0	0	377	0	377	0	377	0
464	830	406	favorable	1	1	0	0	0	0	2080	0	2080	0	2080	0
465	5	18	unfavorable	1	0	0	0	0	0	2094	0	2094	0	2094	0
466	1583	1389	favorable	3	1	0	1	0	1	2192	0	2192	0	2192	0
467	1714	3050	favorable	3	1	0	1	0	1	2008	0	2008	1	2008	1
468	54	154	favorable	2	1	0	0	0	1	1043	1	1043	1	1054	1
469	79	86	favorable	3	1	0	1	0	1	1782	1	1782	1	1908	0
470	64	78	favorable	1	1	0	0	0	0	1787	0	1787	0	1787	0
471	346	203	favorable	3	1	0	1	0	1	1727	0	1727	0	1727	0
472	513	289	favorable	4	1	1	1	1	1	1553	0	1553	0	1553	0
473	678	520	unfavorable	4	1	1	1	0	1	383	0	383	0	383	0
474	1842	2784	favorable	3	1	0	1	0	1	553	1	553	1	2213	0
475	3014	4848	favorable	3	0	0	1	1	1	2063	0	2063	0	2063	0
476	564	405	favorable	3	0	0	1	1	1	322	1	322	1	1418	1
477	32	11	favorable	1	0	0	0	0	0	2112	0	2112	0	2112	0
478	431	211	favorable	1	1	0	0	0	0	1232	0	1232	1	1232	1
479	342	661	favorable	3	0	0	1	1	1	107	1	107	1	327	1
480	150	98	favorable	1	0	0	0	0	0	1205	0	1205	0	1205	0
481	398	544	unfavorable	4	1	0	1	1	1	146	1	146	1	215	1
482	1827	2231	unfavorable	3	0	0	1	1	1	125	1	125	1	1236	0
483	274	145	favorable	3	1	0	1	0	1	1059	0	1059	0	1059	0
484	712	534	favorable	2	1	0	0	1	0	128	0	128	1	128	1
485	13	8	favorable	1	1	0	0	0	0	927	0	927	0	927	0
486	78	27	favorable	1	0	0	0	0	1	791	0	791	1	791	1
487	2	4	favorable	1	1	0	0	0	0	832	0	832	0	832	0
488	7	26	favorable	2	0	0	1	1	0	367	0	367	1	367	1
489	47	149	favorable	1	0	0	0	0	0	844	1	844	1	847	0
490	40	43	favorable	2	0	0	1	1	0	1914	0	1914	0	1914	0
491	69	40	favorable	1	1	0	0	0	0	1515	0	1515	0	1515	0
492	1656	1146	favorable	4	1	0	1	1	1	149	0	149	1	149	1
493	225	153	favorable	2	1	0	0	0	1	1872	0	1872	0	1872	0
494	7	6	favorable	2	1	0	0	0	1	1673	1	1673	1	1742	1
495	147	73	favorable	1	0	0	1	0	0	1711	0	1711	0	1711	0
496	153	52	favorable	2	1	0	0	0	1	1848	1	1848	1	1848	0
497	45	19	favorable	1	0	0	1	0	0	1879	0	1879	0	1879	0
498	462	207	favorable	3	1	0	1	0	1	505	1	505	1	759	1
499	600	477	favorable	2	0	0	1	0	1	416	1	416	1	1229	0
500	281	143	favorable	2	1	0	0	0	1	1512	0	1512	0	1512	0
501	15	47	favorable	2	1	0	1	0	0	364	1	364	1	480	1
502	1443	2181	favorable	2	0	0	1	1	0	1305	0	1305	0	1305	0
503	2915	2693	favorable	4	0	1	1	1	1	201	1	201	1	340	1
504	30	12	favorable	1	1	0	0	0	0	1610	0	1610	0	1610	0
505	18	21	favorable	1	1	0	0	0	0	1066	0	1066	1	1066	1
506	47	56	favorable	1	0	0	0	0	0	1541	0	1541	0	1541	0
507	27	29	favorable	1	0	0	0	0	0	1563	0	1563	0	1563	0
508	33	11	favorable	1	0	0	0	0	0	1567	0	1567	0	1567	0
509	284	121	favorable	1	0	0	0	0	1	508	1	508	1	898	1
510	1488	1533	favorable	3	0	0	1	1	1	365	1	365	1	365	0
